# Supplementary material for: Research imperative
Source: Contemp Clin Trials Commun. 2019 Mar 24;14:100350. doi: 10.1016/j.conctc.2019.100350 (PMC6461583; doi:10.1016/j.conctc.2019.100350)
Supplement: Multimedia component 1 [file mmc1.xml]

<?xml version="1.0" encoding="UTF-8" standalone="no"?><data:data><datasets><author>howard.trachtman@nyumc.org</author><type>0</type><dataset><value>1</value><reason>No data was used for the research described in the article</reason><comments/></dataset></datasets></data:data>
